# Supplementary material for: Use of Continuous Glucose Monitors in Exercise Research Studies—A Scoping Review on Study Characteristics and Common Practices
Source: Sports (Basel). 2026 Jul 2;14(7):274. doi: 10.3390/sports14070274 (PMC13417461; doi:10.3390/sports14070274)
Supplement: Supplementary file 1 [file sports-14-00274-s001.zip]

Archive with 3 entries (3 files):
- sports-4359211-supplementary File S1-S3.pdf
- sports-4359211-supplementary File S4.xlsx
- sports-4359211-supplementary File S5 - PRSIMA Checklist.pdf
