# Supplementary material for: Use of Continuous Glucose Monitors in Exercise Research Studies—A Scoping Review on Study Characteristics and Common Practices
Source: Sports (Basel). 2026 Jul 2;14(7):274. doi: 10.3390/sports14070274 (PMC13417461; doi:10.3390/sports14070274)
Supplement: Supplementary file 1 [file sports-14-00274-s001.zip › sports-4359211-supplementary File S4.xlsx]

## Sheet: Coded_Outcomes
First author, year	Full Title	Journal	DOI	Main Study Objectives	Acute or Chronic Exercise	Study Design	Participant Population	Sample Size	CGM Sensor Application Site	CGM System (Company)	CGM-Derived Core Metrics for Clinical Trials	Data Completeness Metrics	CGM Performance Metrics
Ajčević et al., 2021	Personalized Approach for the Management of Exercise-Related Glycemic Imbalances in Type 1 Diabetes: Comparison with Reference Method	Journal of Diabetes Science and Technology	https://doi.org/10.1177/1932296820945372	Non-validation	Acute exercise	Randomized crossover	T1DM	26	Not stated	Dexcom	TBR <70 (incl. <54), TAR >180 (incl. >250), TIR 70-180	none	none
Al Ozairi et al., 2023	The effect of timing of remotely supervised exercise on glucose control in people with type 1 diabetes during Ramadan: A randomised crossover study	Diabetes & Metabolic Syndrome	https://doi.org/10.1016/j.dsx.2023.102845	Non-validation	Acute exercise	Randomized crossover	T1DM	32	Not stated	Abbott, Not stated	Mean SG, CV, SD of mean SG, TBR <70 (incl. <54), TAR >180 (incl. >250), TIR 70-180	none	none
Andersen et al., 2020	Cycling reduces blood glucose excursions after an oral glucose tolerance test in pregnant women: a randomized crossover trial	Applied Physiology, Nutrition, and Metabolism	https://doi.org/10.1139/apnm-2020-0020	Non-validation	Acute exercise	Randomized crossover	Non-diabetic	15	Back of the upper arm	Medtronic	Mean SG	none	none
Aronson et al., 2020	Flexible insulin therapy with a hybrid regimen of insulin degludec and continuous subcutaneous insulin infusion with pump suspension before exercise in physically active adults with type 1 diabetes (FIT Untethered): a single-centre, open-label, proof-of-concept, randomised crossover trial	The Lancet Diabetes & Endocrinology	https://doi.org/10.1016/S2213-8587(20)30114-5	Non-validation	Chronic exercise	Randomized crossover	T1DM	24	Not stated	Dexcom	Mean SG, CV, SD of mean SG, TAR >180 (incl. >250)	Percentage of sensor data obtained	none
Babir et al., 2023	The effect of bodyweight exercise on 24-h glycemic responses determined by continuous glucose monitoring in healthy inactive adults: a randomized crossover study	Scientific Reports	https://doi.org/10.1038/s41598-023-48063-y	Non-validation	Acute exercise	Randomized crossover	Non-diabetic	27	Back of the upper arm	Abbott	Mean SG, CV, SD of mean SG	Data gaps	none
Bauhaus et al., 2023	Continuous Glucose Monitoring (CGM) in Sports—A Comparison between a CGM Device and Lab-Based Glucose Analyser under Resting and Exercising Conditions in Athletes	International Journal of Environmental Research and Public Health	https://doi.org/10.3390/ijerph20156440	Validation	Acute exercise	Non-randomized crossover	Healthy athletes	10	Back of the upper arm	Abbott	no core metric reported	Data gaps, Percentage of sensor data obtained	Absolute relative difference, Bias, Agreement rate, Association, Device deficiencies, Sensor survival, Data availability
Bowler et al., 2025	Day-to-Day Glycemic Variability Using Continuous Glucose Monitors in Endurance Athletes	Journal of Diabetes Science and Technology	https://doi.org/10.1177/19322968241250355	Non-validation	Acute exercise	Single-group non-crossover	Healthy athletes	12	Back of the upper arm	Abbott	Mean SG, CV, SD of mean SG	Data gaps	none
Büsing et al., 2019	Impact of energy turnover on the regulation of glucose homeostasis in healthy subjects	Nutrition & Diabetes	https://doi.org/10.1038/s41387-019-0089-6	Non-validation	Acute exercise	Randomized crossover	Non-diabetic	16	Back of the upper arm	Dexcom	none of the CGM outcomes recommended	none	none
Campbell et al., 2023	Interrupting prolonged sitting with frequent short bouts of light-intensity activity in people with type 1 diabetes improves glycaemic control without increasing hypoglycaemia: The SIT-LESS randomised controlled trial	Diabetes, Obesity and Metabolism	https://doi.org/10.1111/dom.15254	Non-validation	Acute exercise	Randomized crossover	T1DM	32	Back of the upper arm	Abbott	Mean SG, CV, TBR <70 (incl. <54), TAR >180 (incl. >250), TIR 70-180, TAR >250, TBR <54	Data gaps, Percentage of sensor data obtained	none
Carter & Solomon, 2020	Exercise-Induced Improvements in Postprandial Glucose Response Are Blunted by Pre-Exercise Hyperglycemia: A Randomized Crossover Trial in Healthy Individuals	Frontiers in Endocrinology	https://doi.org/10.3389/fendo.2020.566548	Non-validation	Acute exercise	Randomized crossover	Non-diabetic	12	Abdomen	Dexcom	Mean SG, CV, SD of mean SG	none	none
Chen et al., 2024	Impact of diverse aerobic exercise plans on glycemic control, lipid levels, and functional activity in stroke patients with type 2 diabetes mellitus	Frontiers in Endocrinology	https://doi.org/10.3389/fendo.2024.1389538	Non-validation	Chronic exercise	Randomized parallel-groups	T2DM	38	Back of the upper arm	Sibionics	Mean SG, CV, SD of mean SG	none	none
Christiansen et al., 2021	Performance of an Automated Insulin Delivery System: Results of Early Phase Feasibility Studies	Diabetes Technology & Therapeutics	https://doi.org/10.1089/dia.2020.0318	Non-validation	Acute exercise	Single-group non-crossover	T1DM	10	Not stated	Dexcom	Mean SG, TBR <70 (incl. <54), TAR >180 (incl. >250), TIR 70-180, TAR >250, TBR <54	none	none
Clavel et al., 2022	Concurrent Validity of a Continuous Glucose-Monitoring System at Rest and During and Following a High-Intensity Interval Training Session	International Journal of Sports Physiology and Performance	https://doi.org/10.1123/ijspp.2021-0222	Validation	Acute exercise	Non-randomized crossover	Healthy athletes	8	Back of the upper arm	Abbott	none of the CGM outcomes recommended	none	Absolute relative difference, Bias, Error grid analysis
Coates et al., 2023	Investigating sensor location on the effectiveness of continuous glucose monitoring during exercise in a non-diabetic population	European Journal of Sport Science	https://doi.org/10.1080/17461391.2023.2174452	Validation	Acute exercise	Randomized crossover	Non-diabetic	12	Back of the upper arm, Thigh	Abbott	no core metric reported	Data gaps	Absolute relative difference, Precision
Coates et al., 2024	Altered carbohydrate oxidation during exercise in overreached endurance athletes is applicable to training monitoring with continuous glucose monitors	Scandinavian Journal of Medicine & Science in Sports	https://doi.org/10.1111/sms.14551	Non-validation	Chronic exercise	Single-group non-crossover	Healthy athletes	9	Back of the upper arm	Abbott	no core metric reported	Data gaps	none
Codella et al., 2024	Elite Cyclists with Type 1 Diabetes Show Acceptable Glycemic Excursions During a Time-Trial Performance Under High-Definition Transcranial Direct Current Stimulation	Endocrine Practice:	https://doi.org/10.1016/j.eprac.2024.01.012	Non-validation	Acute exercise	Randomized crossover	Other participants	9	Not stated	Dexcom	none of the CGM outcomes recommended	none	none
Correia et al., 2023	Breaking-Up Sedentary Behavior and Detraining Effects on Glycemic Control: A Randomized Crossover Trial in Trained Older Adults	Journal of Aging and Physical Activity	https://doi.org/10.1123/japa.2022-0124	Non-validation	Acute exercise	Randomized crossover	Non-diabetic	14	Abdomen	Medtronic	Mean SG	none	none
Cruz et al., 2019	Low-Intensity Resistance Exercise Reduces Hyperglycemia and Enhances Glucose Control Over a 24-Hour Period in Women With Type 2 Diabetes	Journal of Strength and Conditioning Research	https://doi.org/10.1519/JSC.0000000000002410	Non-validation	Acute exercise	Randomized crossover	T2DM	12	Abdomen	Medtronic	Mean SG	none	none
Cuerda del Pino et al., 2024	Accuracy of Two Continuous Glucose Monitoring Devices During Aerobic and High-Intensity Interval Training in Individuals with Type 1 Diabetes	Diabetes Technology & Therapeutics	https://doi.org/10.1089/dia.2023.0535	Validation	Acute exercise	Randomized crossover	T1DM	24	Back of the upper arm	Abbott, Dexcom	Mean SG	Data gaps	Absolute relative difference, Bias, Agreement rate, Time-lag analysis, Device deficiencies
Cutruzzolà et al., 2024	Yoga as an alternative to cycling in type 1 diabetes: A preliminary study of acute effects on glucose levels	Journal of Science and Medicine in Sport	https://doi.org/10.1016/j.jsams.2024.06.004	Non-validation	Acute exercise	Randomized crossover	T1DM	15	Not stated	Not stated	Mean SG, CV	none	none
Da Prato et al., 2022	Accuracy of CGM Systems During Continuous and Interval Exercise in Adults with Type 1 Diabetes	Journal of Diabetes Science and Technology	https://doi.org/10.1177/19322968211023522	Validation	Acute exercise	Randomized crossover	T1DM	22	Back of the upper arm	Medtronic, Dexcom, Senseonics	Mean SG	Data gaps	Absolute relative difference, Bias, Agreement rate, Error grid analysis
Dole et al., 2024	Continuous Glucose Monitoring Underreports Blood Glucose During a Simulated Ultraendurance Run in Eumenorrheic Female Runners	International Journal of Sports Physiology and Performance	https://doi.org/10.1123/ijspp.2024-0068	Validation	Acute exercise	Randomized crossover	Healthy athletes	12	Back of the upper arm	Abbott	none of the CGM outcomes recommended	none	Bias
Drenthen et al., 2023	No insulin degludec dose adjustment required after aerobic exercise for people with type 1 diabetes: the ADREM study	Diabetologia	https://doi.org/10.1007/s00125-023-05893-9	Non-validation	Acute exercise	Randomized crossover	T1DM	18	Not stated	Dexcom	Mean SG, TBR <70 (incl. <54), TAR >180 (incl. >250), TIR 70-180	Percentage of sensor data obtained	none
Elghobashy et al., 2024	Carbohydrate Ingestion Increases Interstitial Glucose and Mitigates Neuromuscular Fatigue during Single-Leg Knee Extensions	Medicine and Science in Sports and Exercise	https://doi.org/10.1249/MSS.0000000000003440	Non-validation	Acute exercise	Randomized crossover	Non-diabetic	12	Back of the upper arm	Abbott	Mean SG	none	Bias, Agreement rate, Error grid analysis
Estafanos et al., 2022	Carbohydrate-Energy Replacement Following High-Intensity Interval Exercise Blunts Next-Day Glycemic Control in Untrained Women	Frontiers in Nutrition	https://doi.org/10.3389/fnut.2022.868511	Non-validation	Acute exercise	Randomized crossover	Non-diabetic	7	Abdomen	Medtronic	Mean SG, CV, SD of mean SG	Data gaps	none
Fabris et al., 2020	The Use of a Smart Bolus Calculator Informed by Real-time Insulin Sensitivity Assessments Reduces Postprandial Hypoglycemia Following an Aerobic Exercise Session in Individuals With Type 1 Diabetes	Diabetes Care	https://doi.org/10.2337/dc19-1675	Non-validation	Acute exercise	Randomized crossover	T1DM	14	Not stated	Dexcom	TBR <70 (incl. <54), TAR >180 (incl. >250), TIR 70-180, TAR >250	none	none
Figueira et al., 2019	Effect of exercise on glucose variability in healthy subjects: randomized crossover trial	Biology of Sport	https://doi.org/10.5114/biolsport.2019.83006	Non-validation	Acute exercise	Randomized crossover	Non-diabetic	15	Abdomen	Medtronic	CV, SD of mean SG	Data gaps	none
Fujihira et al., 2022	Effects of different temperatures of carbohydrate-protein-containing drinks on gastric emptying rate after exercise in healthy young men: randomized crossover trial	Journal of Physiological Anthropology	https://doi.org/10.1186/s40101-022-00311-2	Non-validation	Acute exercise	Randomized crossover	Non-diabetic	12	Back of the upper arm	Abbott	no core metric reported	Frequency of scanning	none
Gale et al., 2024	Improved glycaemic control induced by evening activity breaks does not persist overnight amongst healthy adults: A randomized crossover trial	Diabetes, Obesity & Metabolism	https://doi.org/10.1111/dom.15589	Non-validation	Acute exercise	Randomized crossover	Non-diabetic	28	Back of the upper arm	Abbott	Mean SG, SD of mean SG	Data gaps, Percentage of sensor data obtained	none
Gao et al., 2024	Enhanced muscle activity during interrupted sitting improves glycemic control in overweight and obese men	Scandinavian Journal of Medicine & Science in Sports	https://doi.org/10.1111/sms.14628	Non-validation	Acute exercise	Randomized crossover	Non-diabetic	18	Back of the upper arm	Abbott	none of the CGM outcomes recommended	none	none
Garcia-Tirado et al., 2021	Anticipation of Historical Exercise Patterns by a Novel Artificial Pancreas System Reduces Hypoglycemia During and After Moderate-Intensity Physical Activity in People with Type 1 Diabetes	Diabetes Technology & Therapeutics	https://doi.org/10.1089/dia.2020.0516	Non-validation	Acute exercise	Randomized crossover	T1DM	15	Not stated	Dexcom	Mean SG, CV, SD of mean SG, TBR <70 (incl. <54), TAR >180 (incl. >250), TIR 70-180, TAR >250, TBR <54	none	none
Gómez et al., 2024	Temporary Target Versus Suspended Insulin Infusion in Patients with Type 1 Diabetes Using the MiniMed 780G Advanced Closed-Loop Hybrid System During Aerobic Exercise: A Randomized Crossover Clinical Trial	Diabetes Technology & Therapeutics	https://doi.org/10.1089/dia.2023.0589	Non-validation	Acute exercise	Randomized crossover	T1DM	31	Not stated	Medtronic	Mean SG, CV, SD of mean SG, TBR <70 (incl. <54), TAR >180 (incl. >250), TIR 70-180, TAR >250, TBR <54	Data gaps, Percentage of sensor data obtained	Absolute relative difference
Hall et al., 2022	Where can you wear your Libre? Using the FreeStyle Libre continuous glucose monitor on alternative sites	Diabetes, Obesity and Metabolism	https://doi.org/10.1111/dom.14630	Validation	Acute exercise	Single-group non-crossover	T1DM	20	Back of the upper arm, Lower back, Chest	Abbott	no core metric reported	Data gaps	Absolute relative difference, Bias, Error grid analysis, Device deficiencies, Sensor survival
Hanaire et al., 2020	Efficacy of the Diabeloop closed-loop system to improve glycaemic control in patients with type 1 diabetes exposed to gastronomic dinners or to sustained physical exercise	Diabetes, Obesity & Metabolism	https://doi.org/10.1111/dom.13898	Non-validation	Acute exercise	Randomized crossover	T1DM	36	Not stated	Dexcom	Mean SG, SD of mean SG, TBR <70 (incl. <54), TAR >180 (incl. >250), TIR 70-180, TAR >250	Data gaps	none
Hásková et al., 2020	Real-time CGM Is Superior to Flash Glucose Monitoring for Glucose Control in Type 1 Diabetes: The CORRIDA Randomized Controlled Trial	Diabetes Care	https://doi.org/10.2337/dc20-0112	Non-validation	Acute exercise	Randomized parallel-groups	T1DM	60	Not stated	Abbott, Medtronic	Mean SG, CV, SD of mean SG, TBR <70 (incl. <54), TAR >180 (incl. >250), TIR 70-180, TAR >250, TBR <54	Frequency of scanning	none
Hatamoto et al., 2021	The effects of breaking sedentary time with different intensity exercise bouts on energy metabolism: A randomized cross-over controlled trial	Nutrition, Metabolism, and Cardiovascular Diseases	https://doi.org/10.1016/j.numecd.2021.03.006	Non-validation	Acute exercise	Randomized crossover	Non-diabetic	9	Abdomen	Medtronic	Mean SG, SD of mean SG	none	none
Hiromatsu et al., 2023	Continuous Monitoring of Interstitial Fluid Glucose Responses to Endurance Exercise with Different Levels of Carbohydrate Intake	Nutrients	https://doi.org/10.3390/nu15224746	Non-validation	Acute exercise	Non-randomized crossover	Non-diabetic	8	Back of the upper arm	Abbott	no core metric reported	Frequency of scanning	none
Holzer et al., 2021	Effects of Acute Resistance Exercise with and without Whole-Body Electromyostimulation and Endurance Exercise on the Postprandial Glucose Regulation in Patients with Type 2 Diabetes Mellitus: A Randomized Crossover Study	Nutrients	https://doi.org/10.3390/nu13124322	Non-validation	Acute exercise	Randomized crossover	T2DM	6	Back of the upper arm	Abbott	Mean SG, TBR <70 (incl. <54), TAR >180 (incl. >250), TIR 70-180	none	none
Iida et al., 2020	Effect of postprandial moderate-intensity walking for 15-min on glucose homeostasis in type 2 diabetes mellitus patients	Diabetology International	https://doi.org/10.1007/s13340-020-00433-x	Non-validation	Acute exercise	Single-group non-crossover	T2DM	11	Abdomen	Medtronic	SD of mean SG, TBR <70 (incl. <54)	Data gaps	none
Kim et al., 2022	Late-afternoon endurance exercise is more effective than morning endurance exercise at improving 24-h glucose and blood lipid levels	Frontiers in Endocrinology	https://doi.org/10.3389/fendo.2022.957239	Non-validation	Acute exercise	Randomized crossover	Non-diabetic	12	Back of the upper arm	Abbott	Mean SG	none	none
Kleinloog et al., 2022	Aerobic exercise training improves not only brachial artery flow-mediated vasodilatation but also carotid artery reactivity: A randomized controlled, cross-over trial in older men	Physiological Reports	https://doi.org/10.14814/phy2.15395	Non-validation	Chronic exercise	Randomized crossover	Non-diabetic	14	Back of the upper arm	Abbott	no core metric reported	Data gaps	none
Larsen et al., 2025	Effect of Interrupting Prolonged Sitting with Frequent Activity Breaks on Postprandial Glycemia and Insulin Sensitivity in Adults with Type 1 Diabetes on Continuous Subcutaneous Insulin Infusion Therapy: A Randomized Crossover Pilot Trial	Diabetes Technology & Therapeutics	https://doi.org/10.1089/dia.2024.0146	Non-validation	Acute exercise	Randomized crossover	T1DM	8	Back of the upper arm	Abbott	TBR <70 (incl. <54), TAR >180 (incl. >250), TIR 70-180	Frequency of scanning	none
Lee, Vogrin et al., 2020	Glucose and Counterregulatory Responses to Exercise in Adults With Type 1 Diabetes and Impaired Awareness of Hypoglycemia Using Closed-Loop Insulin Delivery: A Randomized Crossover Study	Diabetes Care	https://doi.org/10.2337/dc19-1433	Non-validation	Acute exercise	Randomized crossover	T1DM	12	Not stated	Medtronic	TBR <70 (incl. <54), TIR 70-180, TBR <54	none	none
Lee, Way et al., 2020	High-intensity interval exercise and hypoglycaemia minimisation in adults with type 1 diabetes: A randomised cross-over trial	Journal of Diabetes and its Complications	https://doi.org/10.1016/j.jdiacomp.2019.107514	Non-validation	Acute exercise	Randomized crossover	T1DM	12	Back of the upper arm	Abbott	Mean SG, CV, TAR >180 (incl. >250), TBR <54	Percentage of sensor data obtained	none
Liu et al., 2024	Exercise-induced improvement of glycemic fluctuation and its relationship with fat and muscle distribution in type 2 diabetes	Journal of Diabetes	https://doi.org/10.1111/1753-0407.13549	Non-validation	Acute exercise	Randomized parallel-groups	T2DM	50	Back of the upper arm	Abbott	CV, SD of mean SG	Data gaps	none
Lu et al., 2026	Accuracy and Feasibility of a Novel Glucose/Lactate Continuous Multi-Analyte Sensing Platform in Humans	Journal of Diabetes Science and Technology	https://doi.org/10.1177/19322968241266822	Validation	Acute exercise	Single-group non-crossover	T1DM	11	Back of the upper arm, Abdomen	Medtronic, PercuSense	no core metric reported	Data gaps	Absolute relative difference, Error grid analysis, Device deficiencies, Time-lag analysis
Lundemose et al., 2023	Factory-Calibrated Continuous Glucose Monitoring Systems in Type 1 Diabetes: Accuracy during In-Clinic Exercise and Home Use	Sensors	https://doi.org/10.3390/s23229256	Validation	Acute exercise	Single-group non-crossover	T1DM	12	Back of the upper arm	Abbott, Medtronic, Dexcom	no core metric reported	Data gaps	Absolute relative difference, Bias, Precision, Association, Error grid analysis
Macedo et al., 2024	Neuromuscular electrical stimulation changes glucose, but not its variability in type 2 diabetes: a randomized clinical trial	Anais da Academia Brasileira de Ciências	https://doi.org/10.1590/0001-3765202320220282	Non-validation	Acute exercise	Randomized parallel-groups	T2DM	28	Not stated	Medtronic	Mean SG, CV, SD of mean SG	Data gaps	none
Marcotte-Chénard et al., 2024	Comparison of 10 × 1-minute high-intensity interval training (HIIT) versus 4 × 4-minute HIIT on glucose control and variability in females with type 2 diabetes	Applied Physiology, Nutrition, and Metabolism	https://doi.org/10.1139/apnm-2023-0326	Non-validation	Acute exercise	Non-randomized crossover	T2DM	14	Abdomen	Dexcom	Mean SG, SD of mean SG, TBR <70 (incl. <54), TAR >180 (incl. >250)	Data gaps	none
Mason et al., 2024	Validating the Use of Continuous Glucose Monitors With Nondiabetic Recreational Runners	International Journal of Sports Physiology and Performance	https://doi.org/10.1123/ijspp.2024-0102	Validation	Acute exercise	Single-group non-crossover	Healthy athletes	13	Back of the upper arm, Chest	Abbott	Mean SG, CV	Data gaps, Frequency of scanning, Percentage of sensor data obtained	Absolute relative difference, Agreement rate, Error grid analysis, Device deficiencies, Sensor survival, Data availability
Mattsson et al., 2019	Carbohydrate Loading Followed by High Carbohydrate Intake During Prolonged Physical Exercise and Its Impact on Glucose Control in Individuals With Diabetes Type 1-An Exploratory Study	Frontiers in Endocrinology	https://doi.org/10.3389/fendo.2019.00571	Non-validation	Acute exercise	Single-group non-crossover	T1DM	10	Abdomen	Dexcom	Mean SG, SD of mean SG, TAR >180 (incl. >250)	Data gaps	none
Matzka et al., 2024	Accuracy of a continuous glucose monitoring system applied before, during, and after an intense leg-squat session with low- and high-carbohydrate availability in young adults without diabetes	European Journal of Applied Physiology	https://doi.org/10.1007/s00421-024-05557-5	Validation	Acute exercise	Randomized crossover	Non-diabetic	9	Back of the upper arm	Abbott	none of the CGM outcomes recommended	none	Absolute relative difference, Bias, Agreement rate, Error grid analysis
McCarthy et al., 2023	Acute Ketone Monoester Supplementation Impairs 20-min Time-Trial Performance in Trained Cyclists: A Randomized, Crossover Trial	International Journal of Sport Nutrition and Exercise Metabolism	https://doi.org/10.1123/ijsnem.2022-0255	Non-validation	Acute exercise	Randomized crossover	Healthy athletes	19	Back of the upper arm	Abbott	Mean SG	Data gaps	none
McClure et al., 2024	An Aerobic Cooldown After Morning, Fasted Resistance Exercise Has Limited Impact on Post-exercise Hyperglycemia in Adults With Type 1 Diabetes: A Randomized Crossover Study	Canadian Journal of Diabetes	https://doi.org/10.1016/j.jcjd.2024.05.001	Non-validation	Acute exercise	Randomized crossover	T1DM	16	Not stated	Dexcom	CV, SD of mean SG, TAR >180 (incl. >250), TIR 70-180, TAR >250, TAR >250	Data gaps	none
Mesa et al., 2023	Safety and performance of a hybrid closed-loop insulin delivery system with carbohydrate suggestion in adults with type 1 diabetes prone to hypoglycemia	Diabetes Research and Clinical Practice	https://doi.org/10.1016/j.diabres.2023.110956	Non-validation	Acute exercise	Single-group non-crossover	T1DM	11	Back of the upper arm, Abdomen	Dexcom	CV, TBR <70 (incl. <54), TAR >180 (incl. >250), TIR 70-180, TAR >250, TBR <54	Data gaps	none
Meuffels et al., 2023	From Zero to Hero: Type 2 Diabetes Mellitus Patients Hike on the Way of St. James—A Feasibility Study with Analyses of Patients’ Quality of Life, Diabetes Distress and Glucose Profile	International Journal of Environmental Research and Public Health	https://doi.org/10.3390/ijerph20021417	Non-validation	Acute exercise	Single-group non-crossover	T2DM	6	Not stated	Abbott, Dexcom	TBR <70 (incl. <54)	Data gaps	none
Moholdt et al., 2021	The effect of morning vs evening exercise training on glycaemic control and serum metabolites in overweight/obese men: a randomised trial	Diabetologia	https://doi.org/10.1007/s00125-021-05477-5	Non-validation	Acute exercise	Randomized parallel-groups	Non-diabetic	24	Lower Back	Medtronic	Mean SG	none	none
Morrison et al., 2022	Comparable Glucose Control with Fast-Acting Insulin Aspart Versus Insulin Aspart Using a Second-Generation Hybrid Closed-Loop System During Exercise	Diabetes Technology & Therapeutics	https://doi.org/10.1089/dia.2021.0221	Non-validation	Acute exercise	Randomized crossover	T1DM	16	Not stated	Medtronic	CV, TBR <70 (incl. <54), TAR >180 (incl. >250), TIR 70-180, TAR >250, TBR <54	none	Absolute relative difference
Moser et al., 2019	A head-to-head comparison of personal and professional continuous glucose monitoring systems in people with type 1 diabetes: Hypoglycaemia remains the weak spot	Diabetes, Obesity & Metabolism	https://doi.org/10.1111/dom.13598	Validation	Acute exercise	Single-group non-crossover	T1DM	10	Thigh	Medtronic	none of the CGM outcomes recommended	none	Absolute relative difference, Bias, Agreement rate, Error grid analysis
Moser et al., 2023	Comparison of Insulin Glargine 300 U/mL and Insulin Degludec 100 U/mL Around Spontaneous Exercise Sessions in Adults with Type 1 Diabetes: A Randomized Cross-Over Trial (ULTRAFLEXI-1 Study)	Diabetes Technology & Therapeutics	https://doi.org/10.1089/dia.2022.0422	Non-validation	Chronic exercise	Randomized crossover	T1DM	25	Not stated	Dexcom	Mean SG, TBR <70 (incl. <54), TIR 70-180, TAR >250, TBR <54	none	none
Munan et al., 2020	Does Exercise Timing Affect 24-Hour Glucose Concentrations in Adults With Type 2 Diabetes? A Follow Up to the Exercise-Physical Activity and Diabetes Glucose Monitoring Study	Canadian Journal of Diabetes	https://doi.org/10.1016/j.jcjd.2020.05.012	Non-validation	Acute exercise	Randomized crossover	T2DM	14	Not stated	Medtronic	Mean SG, TAR >180 (incl. >250)	Data gaps	none
Murillo et al., 2022	High Intensity Interval Training reduces hypoglycemic events compared with continuous aerobic training in individuals with type 1 diabetes: HIIT and hypoglycemia in type 1 diabetes	Diabetes & Metabolism	https://doi.org/10.1016/j.diabet.2022.101361	Non-validation	Chronic exercise	Randomized parallel-groups	Non-diabetic, T1DM	56	Not stated	Abbott	Mean SG, CV, TBR <70 (incl. <54), TIR 70-180	none	none
Ortega et al., 2020	Exercise improves metformin 72-h glucose control by reducing the frequency of hyperglycemic peaks	Acta Diabetologia	https://doi.org/10.1007/s00592-020-01488-7	Non-validation	Acute exercise	Randomized crossover	T2DM, Other participants	16	Back of the upper arm	Abbott	Mean SG	Frequency of scanning	none
Ozaslan et al., 2022	Safety and Feasibility Evaluation of Step Count Informed Meal Boluses in Type 1 Diabetes: A Pilot Study	Journal of Diabetes Science and Technology	https://doi.org/10.1177/1932296821997917	Non-validation	Acute exercise	Randomized crossover	T1DM	15	Not stated	Dexcom	TBR <70 (incl. <54), TIR 70-180	none	none
Paing et al., 2019	Dose-response between frequency of breaks in sedentary time and glucose control in type 2 diabetes: A proof of concept study	Journal of Science and Medicine in Sport	https://doi.org/10.1016/j.jsams.2019.01.017	Non-validation	Acute exercise	Randomized crossover	T2DM	12	Back of the upper arm	Abbott	no core metric reported	Data gaps, Frequency of scanning	none
Paldus et al., 2022	A Randomized Crossover Trial Comparing Glucose Control During Moderate-Intensity, High-Intensity, and Resistance Exercise With Hybrid Closed-Loop Insulin Delivery While Profiling Potential Additional Signals in Adults With Type 1 Diabetes	Diabetes Care	https://doi.org/10.2337/dc21-1593	Non-validation	Acute exercise	Randomized crossover	T1DM	30	Not stated	Medtronic	CV, TBR <70 (incl. <54), TAR >180 (incl. >250), TIR 70-180, TAR >250, TBR <54	Percentage of sensor data obtained	Absolute relative difference
Podestá et al., 2024	Effects of overnight-fasted versus fed-state exercise on the components of energy balance and interstitial glucose across four days in healthy adults	Appetite	https://doi.org/10.1016/j.appet.2024.107716	Non-validation	Acute exercise	Randomized crossover	Non-diabetic	11	Back of the upper arm	Dexcom	CV, SD of mean SG	Data gaps	none
Qi et al., 2025	Effects of postprandial exercise timing on blood glucose and fluctuations in patients with type 2 diabetes mellitus	The Journal of Sports Medicine and Physical Fitness	https://doi.org/10.23736/S0022-4707.24.16076-8	Non-validation	Acute exercise	Randomized crossover	T2DM	22	Not stated	Medtronic	Mean SG, CV, SD of mean SG, TIR 70-180	none	none
Rafiei et al., 2019	Short-term exercise training reduces glycaemic variability and lowers circulating endothelial microparticles in overweight and obese women at elevated risk of type 2 diabetes	European Journal of Sport Science	https://doi.org/10.1080/17461391.2019.1576772	Non-validation	Chronic exercise	Randomized parallel-groups	Non-diabetic	15	Abdomen	Medtronic	Mean SG, SD of mean SG	none	none
Raman et al., 2023	Exercise-induced responses in matrix metalloproteinases and osteopontin are not moderated by exercise format in males with overweight or obesity	European Journal of Applied Physiology	https://doi.org/10.1007/s00421-023-05133-3	Non-validation	Acute exercise	Randomized crossover	Non-diabetic	11	Abdomen	Medtronic	Mean SG	Data gaps	none
Rees et al., 2019	Minimal effect of walking before dinner on glycemic responses in type 2 diabetes: outcomes from the multi-site E-PAraDiGM study	Acta Diabetologica	https://doi.org/10.1007/s00592-019-01358-x	Non-validation	Acute exercise	Randomized crossover	T2DM	63	Abdomen	Medtronic	Mean SG, TAR >180 (incl. >250)	Data gaps	none
Reid et al., 2025	Blood Glucose During High Altitude Trekking in Young Healthy Adults	High Altitude Medicine & Biology	https://doi.org/10.1089/ham.2024.0070	Non-validation	Chronic exercise	Single-group non-crossover	Non-diabetic	9	Abdomen	Medtronic	no core metric reported	Data gaps	none
Savikj et al., 2019	Afternoon exercise is more efficacious than morning exercise at improving blood glucose levels in individuals with type 2 diabetes: a randomised crossover trial	Diabetologia	https://doi.org/10.1007/s00125-018-4767-z	Non-validation	Chronic exercise	Randomized crossover	T2DM	11	Not stated	Abbott	Mean SG	none	none
Schein et al., 2020	Acute inspiratory muscle exercise effect on glucose levels, glucose variability and autonomic control in patients with type 2 diabetes: A crossover randomized trial	Autonomic Neuroscience: Basic and Clinical	https://doi.org/10.1016/j.autneu.2020.102669	Non-validation	Acute exercise	Randomized crossover	T2DM	14	Not stated	Medtronic	CV, SD of mean SG	none	none
Schleh et al., 2020	Energy Deficit Required for Exercise-induced Improvements in Glycemia the Next Day	Medicine & Science in Sports & Exercise	https://doi.org/10.1249/MSS.0000000000002211	Non-validation	Acute exercise	Randomized crossover	Non-diabetic	15	Abdomen	Medtronic	Mean SG, CV	Data gaps	none
Scott et al., 2019a	Fasted High-Intensity Interval and Moderate-Intensity Exercise Do Not Lead to Detrimental 24-Hour Blood Glucose Profiles	The Journal of Clinical Endocrinology and Metabolism	https://doi.org/10.1210/jc.2018-01308	Non-validation	Acute exercise	Randomized crossover	T1DM	14	Abdomen	Dexcom	Mean SG, CV, TBR <70 (incl. <54), TAR >180 (incl. >250)	none	none
Scott et al., 2019b	High-Intensity Interval Training Improves Aerobic Capacity Without a Detrimental Decline in Blood Glucose in People With Type 1 Diabetes	The Journal of Clinical Endocrinology and Metabolism	https://doi.org/10.1210/jc.2018-01309	Non-validation	Chronic exercise	Non-randomized parallel groups	T1DM	13	Abdomen	Dexcom	Mean SG, CV, TBR <70 (incl. <54), TAR >180 (incl. >250), TIR 70-180	Data gaps	none
Sevilla-Lorente et al., 2025	Sexual dimorphism on the acute effect of exercise in the morning vs. evening: A randomized crossover study	Journal of Sport and Health Science	https://doi.org/10.1016/j.jshs.2024.101021	Non-validation	Acute exercise	Randomized crossover	Non-diabetic	35	Back of the upper arm	Abbott	CV	none	none
Shambrook et al., 2020	A comparison of acute glycaemic responses to accumulated or single bout walking exercise in apparently healthy, insufficiently active adults	Journal of Science and Medicine in Sport	https://doi.org/10.1016/j.jsams.2020.02.015	Non-validation	Acute exercise	Randomized crossover	Non-diabetic	10	Abdomen	Medtronic	none of the CGM outcomes recommended	none	none
Solomon et al., 2020	Immediate post-breakfast physical activity improves interstitial postprandial glycemia: a comparison of different activity-meal timings	European Journal of Physiology	https://doi.org/10.1007/s00424-019-02300-4	Non-validation	Acute exercise	Randomized crossover	Non-diabetic	48	Not stated	Dexcom	CV	Data gaps	none
Sparks et al., 2021	Alterations in Glycemic Variability, Vascular Health, and Oxidative Stress following a 12-Week Aerobic Exercise Intervention-A Pilot Study	International Journal of Exercise Science	https://doi.org/10.70252/CXSV8407	Non-validation	Chronic exercise	Single-group non-crossover	Non-diabetic	8	Not stated	Dexcom	Mean SG, TBR <70 (incl. <54), TAR >180 (incl. >250), TIR 70-180	Percentage of sensor data obtained	none
Tanaka et al., 2021	Effect of a single bout of morning or afternoon exercise on glucose fluctuation in young healthy men	Physiological Reports	https://doi.org/10.14814/phy2.14784	Non-validation	Acute exercise	Randomized crossover	Non-diabetic	11	Abdomen	Medtronic	Mean SG, SD of mean SG	none	none
Tee et al., 2023	Combined effects of exercise and different levels of acute hypoxic severity: A randomized crossover study on glucose regulation in adults with overweight	Frontiers in Physiology	https://doi.org/10.3389/fphys.2023.1174926	Non-validation	Acute exercise	Randomized crossover	Non-diabetic	14	Back of the upper arm	Abbott	no core metric reported	Frequency of scanning	none
Tee et al., 2024	Effects of exercise modality combined with moderate hypoxia on blood glucose regulation in adults with overweight	Frontiers in Physiology	https://doi.org/10.3389/fphys.2024.1396108	Non-validation	Acute exercise	Randomized crossover	Non-diabetic	13	Back of the upper arm	Abbott	no core metric reported	Frequency of scanning	none
Toghi-Eshghi & Yardley, 2019	Morning (Fasting) vs Afternoon Resistance Exercise in Individuals With Type 1 Diabetes: A Randomized Crossover Study	The Journal of Clinical Endocrinology & Metabolism	https://doi.org/10.1210/jc.2018-02384	Non-validation	Acute exercise	Randomized crossover	T1DM	10	Not stated	Medtronic	Mean SG, TBR <70 (incl. <54), TAR >180 (incl. >250), TIR 70-180	Data gaps	none
van Meijel et al., 2023	Effects of hypoxic exercise on 24-hour glucose profile and substrate metabolism in overweight and obese men with impaired glucose metabolism	American Journal of Physiology-Endocrinology and Metabolism	https://doi.org/10.1152/ajpendo.00230.2022	Non-validation	Chronic exercise	Randomized crossover	Non-diabetic	10	Abdomen	Medtronic	Mean SG, CV, SD of mean SG	none	none
Wowdzia et al., 2022	Glycemic response to acute high-intensity interval versus moderate-intensity continuous exercise during pregnancy	Physiological Reports	https://doi.org/10.14814/phy2.15454	Non-validation	Acute exercise	Randomized crossover	Non-diabetic	24	Back of the upper arm	Abbott	Mean SG	Data gaps	none
Yardley et al., 2019	Effects of Moderate Cycling Exercise on Blood Glucose Regulation Following Successful Clinical Islet Transplantation	The Journal of Clinical Endocrinology and Metabolism	https://doi.org/10.1210/jc.2018-01498	Non-validation	Acute exercise	Randomized crossover	Non-diabetic, Other participants	24	Abdomen	Medtronic	Mean SG, SD of mean SG	none	none
Yardley, 2020	Fasting May Alter Blood Glucose Responses to High-Intensity Interval Exercise in Adults With Type 1 Diabetes: A Randomized, Acute Crossover Study	Canadian Journal of Diabetes	https://doi.org/10.1016/j.jcjd.2020.09.007	Non-validation	Acute exercise	Randomized crossover	T1DM	10	Not stated	Medtronic	CV, SD of mean SG, TBR <70 (incl. <54), TAR >180 (incl. >250)	Data gaps	none
Zaharieva et al., 2020	No Disadvantage to Insulin Pump Off vs Pump On During Intermittent High-Intensity Exercise in Adults With Type 1 Diabetes	Canadian Journal of Diabetes	https://doi.org/10.1016/j.jcjd.2019.05.015	Non-validation	Acute exercise	Randomized crossover	T1DM	7	Abdomen	Medtronic	Mean SG, TBR <70 (incl. <54), TAR >180 (incl. >250)	Data gaps	none
Zhang et al., 2021	Walking Initiated 20 Minutes before the Time of Individual Postprandial Glucose Peak Reduces the Glucose Response in Young Men with Overweight or Obesity: A Randomized Crossover Study	The Journal of Nutrition	https://doi.org/10.1093/jn/nxaa420	Non-validation	Acute exercise	Randomized crossover	Non-diabetic	20	Back of the upper arm	Abbott	Mean SG, CV	Frequency of scanning	none
Zhang et al., 2023	Effects of accumulated versus continuous individualized exercise on postprandial glycemia in young adults with obesity	European Journal of Sport Science	https://doi.org/10.1080/17461391.2023.2177199	Non-validation	Acute exercise	Randomized crossover	Non-diabetic	20	Not stated	Abbott	Mean SG, CV	Frequency of scanning	none
Zheng et al., 2020	Effects of Exercise on Blood Glucose and Glycemic Variability in Type 2 Diabetic Patients with Dawn Phenomenon	BioMed Research International	https://doi.org/10.1155/2020/6408724	Non-validation	Acute exercise	Single-group non-crossover	T2DM	20	Not stated	Medtronic	Mean SG, CV, SD of mean SG, TIR 70-180	none	none
